# Supplementary material for: Identification of Human SARS-CoV-2 Monoclonal Antibodies from Convalescent Patients Using EBV Immortalization
Source: Antibodies (Basel). 2021 Jul 5;10(3):26. doi: 10.3390/antib10030026 (PMC8293222; doi:10.3390/antib10030026)
Supplement: Supplementary file 1 [file antibodies-10-00026-s001.zip]

Archive with 1 entries (1 files):
- antibodies-1208521-supplementary.pdf
